# Supplementary material for: Assessment of Radiologic Extranodal Extension Using Combinatorial Analysis of Nodal Margin Breakdown and Metastatic Burden in Oropharyngeal Cancer
Source: Cancers (Basel). 2023 Jun 21;15(13):3276. doi: 10.3390/cancers15133276 (PMC10339939; doi:10.3390/cancers15133276)
Supplement: Supplementary file 1 [file cancers-15-03276-s001.zip]

Archive with 1 entries (1 files):
- cancers-2448524-supplementary.pdf
